# Supplementary material for: Genetic analysis of a potato (Solanum tuberosum L.) breeding collection for southern Colombia using Single Nucleotide Polymorphism (SNP) markers
Source: PLoS One. 2021 Mar 18;16(3):e0248787. doi: 10.1371/journal.pone.0248787 (PMC7971539; doi:10.1371/journal.pone.0248787)
Supplement: S1 Table — (XLSX) [file pone.0248787.s001.xlsx]

## Sheet: Hoja1
Sample	c1_1000	c1_10000	c1_10001	c1_10011	c1_10012	c1_10031	c1_10042	c1_10050	c1_10054	c1_10069	c1_10130	c1_10144	c1_10157	c1_10168	c1_10169	c1_10178	c1_10180	c1_10181	c1_1019	c1_10196	c1_10250	c1_10252	c1_10253	c1_10255	c1_10256	c1_10269	c1_1029	c1_10295	c1_10297	c1_10315	c1_10354	c1_10358	c1_10384	c1_10390	c1_10391	c1_10397	c1_10407	c1_10416	c1_10424	c1_10425	c1_10428	c1_10457	c1_10461	c1_10479	c1_10491	c1_10493	c1_1051	c1_10510	c1_1052
Ext1	0	4	0	4	1	4	0	2	4	4	4	4	1	-9	0	0	1	0	-9	0	1	4	4	1	0	0	4	4	4	-9	-9	4	4	0	0	4	-9	3	0	-9	0	0	4	2	0	4	4	4	3
Ext10	1	3	0	3	1	-9	0	0	4	-9	4	4	2	4	-9	1	-9	1	3	1	2	3	3	1	1	0	2	4	-9	0	3	-9	-9	0	1	4	3	4	1	0	1	1	-9	2	1	3	4	4	3
Ext104	2	3	1	3	-9	-9	0	0	4	4	4	4	2	-9	1	-9	1	0	3	0	2	4	-9	1	-9	0	-9	4	-9	-9	4	4	3	0	0	3	3	3	1	0	0	1	3	-9	1	4	4	4	2
Ext105	-9	3	1	3	2	-9	1	1	4	-9	3	3	-9	4	0	0	1	0	4	0	2	3	-9	2	1	0	0	3	4	0	4	4	3	0	0	4	4	4	2	-9	0	2	3	2	1	3	4	4	3
Ext11	2	4	0	3	2	4	0	1	4	4	1	4	3	4	0	1	2	0	-9	1	2	4	4	1	1	2	4	4	4	0	3	3	3	0	1	4	-9	4	1	0	-9	2	-9	2	-9	4	4	4	3
Ext12	0	4	0	4	1	4	0	0	4	4	4	4	1	4	0	0	1	0	3	0	-9	4	4	1	0	0	4	4	4	0	4	4	4	0	0	4	-9	-9	0	-9	0	0	4	2	0	4	4	4	3
Ext13	0	4	0	4	1	4	0	0	4	4	4	4	1	4	0	0	1	0	3	0	1	4	4	1	0	0	4	4	4	-9	4	4	4	0	0	4	-9	3	0	2	0	0	4	2	0	4	4	4	3
Ext14	1	4	0	4	1	4	1	0	4	2	3	4	2	4	-9	-9	2	0	3	1	2	3	3	1	1	0	-9	4	-9	1	3	-9	3	0	1	4	3	4	0	0	-9	1	3	2	0	3	4	4	3
Ext144	0	3	1	4	2	2	2	1	3	3	3	4	2	4	1	2	2	0	4	1	2	3	3	1	1	0	-9	3	2	0	-9	-9	3	1	1	3	4	3	-9	0	1	2	2	2	1	2	4	4	3
Ext145	0	4	0	4	1	-9	0	0	4	3	4	4	1	4	1	0	2	2	4	0	2	4	4	1	0	0	4	3	4	1	3	3	3	1	2	4	4	3	1	0	1	-9	3	-9	-9	3	4	4	3
Ext146	1	3	0	3	2	3	0	0	4	4	3	4	2	3	0	1	-9	0	4	0	2	4	3	1	1	0	3	4	0	0	4	4	3	0	0	3	4	4	1	1	1	3	1	2	2	4	4	4	3
Ext147	1	4	0	3	2	2	0	0	4	4	-9	4	2	3	0	1	1	0	-9	-9	2	3	3	1	-9	2	3	3	4	0	3	3	3	0	0	2	4	4	1	1	1	2	2	1	2	4	4	4	2
Ext148	0	4	0	4	1	4	0	0	4	4	4	4	1	2	0	0	1	0	4	0	1	4	4	1	0	0	4	4	4	2	-9	4	4	0	0	4	4	3	0	-9	0	2	2	2	0	4	4	4	3
Ext149	1	3	0	3	2	2	1	1	4	3	3	3	2	3	0	1	2	0	2	1	2	3	3	2	1	0	4	4	3	0	-9	4	3	0	0	3	-9	2	1	0	0	1	3	1	2	4	4	3	3
Ext15	1	4	0	3	1	3	1	1	4	4	3	4	2	4	1	0	2	1	3	0	1	4	4	1	0	2	3	4	4	1	3	3	4	0	0	4	3	2	1	0	0	2	3	2	0	4	4	4	2
Ext150	3	4	0	4	1	-9	0	0	4	3	2	3	2	4	0	1	1	0	2	0	2	4	2	1	1	2	4	4	2	0	4	4	1	0	1	3	4	4	0	0	-9	1	3	1	1	2	3	3	3
Ext151	1	3	1	3	2	3	0	1	4	3	3	4	2	3	0	0	1	0	3	0	2	4	4	1	0	0	4	4	2	0	4	4	2	1	1	4	3	4	1	1	-9	1	3	1	1	3	3	4	2
Ext152	3	4	0	3	2	4	0	0	3	3	3	4	2	3	1	2	2	1	1	2	2	3	3	2	-9	0	3	4	4	0	4	4	3	0	1	4	3	4	0	-9	-9	1	3	1	2	4	3	4	3
Ext153	3	1	-9	-9	2	3	1	0	3	4	3	4	1	4	0	2	1	0	3	1	2	3	3	1	1	0	3	4	2	0	4	4	-9	1	-9	4	3	4	1	0	-9	3	-9	1	1	2	4	4	1
Ext154	0	4	0	4	1	4	0	2	4	4	4	4	1	4	0	0	1	0	4	0	1	4	4	1	0	0	4	-9	4	-9	4	4	4	0	0	4	4	3	0	2	0	0	4	2	0	4	4	4	3
Ext155	0	4	0	4	1	2	0	-9	4	4	4	4	2	2	0	2	2	-9	3	1	2	4	4	1	0	0	4	4	4	1	4	4	4	0	0	4	-9	4	0	-9	0	-9	-9	-9	0	4	4	4	3
Ext156	3	3	0	3	2	3	0	0	-9	3	-9	4	2	-9	0	1	2	0	4	1	2	4	3	1	1	0	3	4	2	0	3	3	1	0	2	3	4	2	-9	1	0	2	2	1	-9	-9	3	3	2
Ext157	-9	4	0	4	1	4	1	0	4	-9	3	4	2	4	2	-9	2	0	4	1	2	3	3	1	1	0	3	4	3	1	3	3	3	0	1	4	4	4	0	0	-9	1	3	2	0	3	4	4	3
Ext158	0	4	0	3	1	4	0	3	4	4	4	4	1	4	0	0	1	0	4	0	3	4	4	1	1	0	4	3	4	-9	4	4	4	0	0	4	4	-9	2	0	0	0	4	2	0	4	4	4	3
Ext159	3	3	0	3	2	4	0	0	-9	3	3	4	2	4	0	-9	2	0	3	1	2	4	4	1	0	0	4	4	2	0	4	4	3	0	0	3	3	4	-9	0	0	2	2	-9	2	4	3	4	2
Ext16	0	4	0	4	1	4	0	2	4	4	4	4	1	-9	0	0	1	0	4	0	1	4	4	1	0	0	4	4	4	-9	-9	4	4	0	0	4	4	3	0	2	0	0	4	2	0	4	4	4	3
Ext160	1	3	0	3	2	3	1	1	4	4	2	3	3	4	1	2	2	0	2	1	1	3	2	2	2	0	4	4	2	0	-9	-9	3	0	0	4	4	4	1	-9	-9	3	1	2	0	4	4	4	3
Ext161	0	3	1	3	2	-9	1	0	-9	4	3	3	2	-9	0	0	1	0	4	0	1	3	3	1	1	0	3	4	0	0	4	4	3	1	2	4	4	-9	0	0	0	-9	3	-9	-9	3	4	3	3
Ext162	0	4	0	4	1	4	0	0	4	4	4	4	1	4	0	0	1	0	4	0	1	4	4	1	1	0	4	4	4	2	4	4	4	0	0	4	4	3	2	0	0	0	4	2	0	4	4	4	3
Ext163	4	2	0	-9	2	4	0	0	-9	4	-9	4	2	3	0	2	2	0	3	1	2	3	3	2	1	0	4	3	3	0	3	3	-9	0	1	4	3	4	-9	0	0	3	1	1	-9	4	3	3	1
Ext164	2	3	-9	3	2	3	0	-9	4	3	3	3	2	4	0	0	1	0	4	0	2	4	3	1	1	2	3	4	-9	0	4	4	3	1	1	-9	4	4	2	-9	0	1	3	1	2	4	3	4	2
Ext165	3	2	-9	3	2	3	0	1	4	3	3	3	2	-9	0	1	-9	0	2	-9	3	4	4	1	1	2	4	4	-9	0	4	4	3	0	1	3	4	3	2	0	-9	2	2	1	-9	3	3	4	2
Ext166	3	3	0	3	2	3	1	0	-9	3	3	3	1	4	0	2	1	0	2	2	2	4	4	1	0	0	4	3	3	0	4	4	3	1	1	3	4	3	1	0	-9	2	-9	2	1	3	4	4	3
Ext167	3	4	0	3	2	4	1	0	3	-9	4	3	2	4	0	2	-9	1	4	-9	3	3	-9	1	1	0	-9	3	-9	1	4	4	3	0	-9	4	4	4	1	0	0	2	3	2	1	3	4	4	2
Ext168	-9	3	0	3	2	4	0	0	4	4	3	3	2	3	0	-9	1	0	4	1	2	4	4	1	1	0	4	3	3	0	3	4	3	1	-9	3	4	3	1	-9	0	2	3	-9	1	3	3	4	2
Ext169	-9	4	0	3	1	4	1	2	4	3	4	4	2	3	0	0	1	0	4	0	1	3	-9	1	-9	0	3	4	4	1	4	4	-9	0	1	4	4	4	1	-9	0	2	-9	2	0	3	4	4	3
Ext17	0	4	0	4	1	4	0	2	4	4	4	4	1	2	0	0	1	0	3	0	1	4	-9	1	0	0	4	4	4	1	-9	4	4	0	0	4	3	3	0	-9	0	0	4	2	0	4	4	4	3
Ext170	3	4	0	3	2	4	1	0	3	2	4	3	2	4	0	2	2	1	4	1	3	3	3	1	1	0	-9	3	3	1	4	4	3	0	1	4	4	4	1	0	0	2	3	2	1	3	4	4	2
Ext171	0	4	0	3	2	-9	1	0	4	4	3	3	2	3	1	1	2	0	-9	1	2	3	-9	2	1	0	4	3	2	0	-9	-9	3	1	-9	3	-9	4	1	-9	-9	1	3	2	1	3	4	4	3
Ext172	2	-9	-9	-9	2	4	0	0	3	3	4	4	1	-9	0	1	-9	0	2	-9	2	4	4	1	0	2	4	4	3	0	4	4	4	0	0	3	4	4	0	-9	0	1	3	1	1	4	4	4	3
Ext173	3	4	0	4	1	-9	0	0	4	3	3	3	2	4	0	-9	1	0	2	0	2	4	-9	1	1	3	4	4	2	0	4	4	1	0	-9	3	4	4	0	0	-9	1	3	1	-9	-9	3	3	3
Ext174	3	3	1	3	2	3	0	1	3	4	2	3	-9	3	1	1	2	0	2	2	2	3	2	2	-9	0	-9	3	4	0	4	4	3	0	1	4	-9	3	1	1	0	3	1	2	1	4	3	4	2
Ext175	0	3	1	3	2	2	-9	0	4	4	3	2	1	4	1	2	2	0	4	1	3	4	3	1	1	0	3	3	3	0	3	-9	3	0	2	3	4	3	-9	0	-9	0	4	1	1	-9	4	4	3
Ext177	3	4	0	3	2	3	0	0	-9	3	3	3	1	-9	0	1	1	0	-9	0	2	4	4	1	1	0	3	3	2	0	4	4	3	0	0	2	-9	4	1	0	1	2	2	1	-9	2	3	4	2
Ext178	3	2	-9	3	2	-9	0	1	4	4	3	4	2	4	1	2	1	0	4	0	2	4	4	1	1	0	4	3	3	1	4	4	4	0	0	4	4	4	1	0	1	2	3	2	0	3	4	4	2
Ext179	0	3	1	3	2	4	0	0	-9	3	-9	3	2	2	1	0	2	1	3	0	2	3	1	2	1	0	3	4	2	0	4	4	3	0	1	4	3	-9	0	1	1	2	-9	2	1	3	4	2	3
Ext18	-9	3	0	3	2	-9	0	0	4	3	4	4	2	4	0	0	1	0	-9	0	2	3	3	1	1	0	3	4	4	0	-9	-9	-9	0	1	4	3	4	1	0	2	1	3	1	1	3	4	4	3
Ext180	2	4	0	4	1	3	0	0	4	4	4	3	1	3	0	0	1	0	4	0	2	3	3	1	1	2	4	4	2	0	4	4	3	0	1	4	4	-9	0	0	0	2	3	1	0	-9	4	4	2
Ext181	3	3	1	3	2	3	0	1	3	4	2	3	-9	3	1	1	2	0	2	-9	2	3	2	2	-9	0	-9	3	4	0	4	4	3	0	1	4	4	3	1	1	0	3	1	2	1	4	3	4	2
Ext182_1	2	2	-9	3	2	-9	1	0	3	4	3	3	2	2	0	1	2	0	4	1	1	3	3	1	1	0	3	4	2	0	4	4	4	0	0	4	4	3	2	-9	0	1	3	2	1	-9	4	3	3
Ext182_2	2	2	-9	3	2	2	1	0	3	4	3	3	2	-9	0	1	2	0	3	1	1	3	3	1	1	0	-9	4	2	0	4	4	4	0	0	4	-9	3	-9	1	0	1	-9	2	1	2	4	3	3
Ext183	-9	3	1	3	2	4	1	1	3	3	3	4	2	4	0	-9	1	0	2	0	3	4	4	1	1	0	4	3	4	-9	3	3	3	0	1	4	4	4	2	-9	0	1	4	2	0	3	4	3	3
Ext184	0	3	1	3	2	4	0	0	-9	3	3	3	2	-9	1	0	2	1	4	0	2	3	-9	2	1	0	3	4	-9	0	4	4	-9	0	1	4	4	3	0	-9	1	2	-9	2	1	3	4	-9	3
Ext185	0	4	0	4	1	2	0	0	4	4	4	4	1	4	0	2	1	0	4	1	2	4	4	1	1	0	4	4	4	0	4	4	4	0	0	4	4	4	0	0	0	2	2	2	0	4	4	4	3
Ext186	-9	3	0	3	2	4	1	0	3	4	3	3	2	4	0	1	2	0	4	1	1	4	3	1	1	0	3	4	3	0	4	4	4	0	0	3	4	3	1	0	0	3	1	2	0	4	4	3	3
Ext187	3	3	0	3	2	4	0	1	-9	3	3	4	1	3	0	2	1	1	-9	0	2	3	3	2	1	0	4	4	2	0	4	4	3	0	0	3	4	4	-9	0	0	3	1	1	2	3	3	4	2
Ext188	3	3	0	3	2	4	0	2	4	4	3	4	-9	3	0	1	2	0	4	0	2	4	4	1	1	0	4	4	2	1	4	4	3	0	1	3	4	4	1	-9	1	2	3	1	-9	2	3	4	2
Ext189	2	2	1	3	2	-9	1	1	4	3	4	3	-9	3	0	1	2	0	4	0	2	4	3	1	2	0	-9	4	-9	0	4	4	3	0	0	3	4	3	0	-9	1	1	3	-9	-9	3	4	4	2
Ext19	1	1	-9	1	3	4	0	0	3	4	4	-9	2	3	0	1	2	0	3	0	2	4	2	1	1	0	-9	3	2	0	4	4	4	0	0	4	-9	4	0	-9	0	2	3	2	0	3	4	4	3
Ext190	0	3	1	3	2	4	0	0	-9	3	-9	3	2	2	1	0	2	1	-9	0	2	3	1	2	1	0	-9	4	2	0	4	4	3	0	1	4	3	-9	0	1	1	2	2	-9	1	3	4	2	3
Ext191	2	3	1	3	2	4	1	0	3	3	3	3	2	4	0	0	1	0	2	0	3	4	3	1	1	0	4	4	2	0	4	4	3	1	2	4	4	4	4	0	0	3	3	1	2	4	4	3	3
Ext192	1	3	1	3	2	3	1	0	4	-9	2	4	2	4	0	0	1	0	4	0	2	4	3	1	1	2	4	3	3	0	3	4	3	1	1	4	4	-9	0	1	0	1	4	2	0	3	4	4	3
Ext193	3	3	1	3	2	3	1	1	4	3	3	3	2	4	0	0	1	0	4	0	2	4	3	1	1	0	3	3	4	0	2	4	3	1	-9	3	-9	4	0	0	-9	1	3	2	-9	3	4	4	3
Ext194	-9	3	0	3	2	3	1	1	4	4	3	3	2	4	0	1	1	0	2	0	3	4	4	1	1	0	-9	4	3	0	4	4	3	0	1	3	4	3	1	0	-9	2	3	1	2	3	3	4	3
Ext195	1	2	0	3	2	3	-9	1	4	4	3	3	2	4	0	1	1	0	2	0	2	4	-9	1	1	0	4	4	-9	0	3	3	-9	0	0	3	-9	4	1	0	-9	1	-9	1	1	4	4	4	3
Ext196	2	3	1	3	2	3	2	0	4	4	2	3	2	3	0	0	1	0	2	0	2	3	-9	1	1	0	4	4	2	0	3	3	3	1	2	3	4	3	1	1	0	2	3	1	-9	4	4	3	2
Ext197	0	4	0	4	1	4	0	0	4	4	4	4	1	4	0	0	1	0	4	0	1	4	4	1	0	0	4	4	4	-9	-9	4	4	0	0	4	4	4	0	0	-9	4	2	2	0	4	4	4	3
Ext198	3	4	0	3	2	4	1	0	4	-9	4	3	-9	4	1	-9	2	0	2	1	2	3	3	2	1	0	4	4	4	1	2	-9	3	0	0	3	3	3	1	1	0	1	-9	-9	1	4	4	3	3
Ext199	3	3	0	3	2	-9	1	0	-9	3	3	3	1	4	0	2	1	0	2	-9	2	4	4	1	0	0	4	3	3	0	4	4	3	1	1	3	4	3	1	0	1	2	2	2	1	3	4	4	3
Ext2	0	4	0	4	1	4	0	0	4	4	4	4	1	4	0	0	1	0	3	0	3	4	4	1	0	0	4	4	4	0	4	4	4	0	0	4	3	4	0	0	0	0	4	2	0	4	4	4	3
Ext20	3	4	0	3	2	-9	1	0	-9	2	4	3	1	-9	1	0	2	1	3	0	2	4	3	1	1	0	-9	3	4	0	4	4	3	0	0	3	3	4	1	0	0	2	2	-9	1	3	4	4	3
Ext21	0	4	0	4	1	4	0	0	4	4	4	4	1	4	0	0	1	0	3	0	-9	4	4	1	0	0	4	4	-9	0	4	4	4	0	0	4	3	-9	0	-9	0	0	4	2	0	4	4	4	3
Ext214	0	4	0	4	1	4	0	2	4	4	4	4	2	4	0	0	1	0	-9	0	1	4	4	1	0	0	4	4	4	-9	4	4	4	0	0	4	4	0	0	0	0	0	4	2	0	4	4	4	3
Ext216	0	4	0	4	1	4	0	0	4	4	4	4	2	4	0	0	1	0	4	0	1	4	4	1	0	0	4	4	4	-9	4	4	4	0	0	4	4	-9	0	0	0	0	4	2	0	4	4	4	3
Ext217	0	3	0	3	2	3	0	0	4	-9	4	4	2	4	-9	1	2	1	-9	0	2	4	4	1	1	0	1	4	4	0	-9	0	-9	0	1	4	-9	4	1	0	-9	1	3	2	0	-9	4	4	3
Ext22	1	4	0	4	1	4	1	0	4	2	3	4	2	-9	-9	-9	2	0	3	1	2	3	3	1	1	0	-9	4	-9	1	3	-9	3	0	1	4	3	4	0	0	1	1	3	2	0	-9	4	4	3
Ext229	0	4	0	3	1	4	0	2	4	4	4	4	1	4	0	0	1	0	4	0	3	4	4	1	1	0	4	-9	4	-9	4	4	4	0	0	4	4	-9	-9	0	0	0	4	2	0	4	4	4	3
Ext23	1	3	1	3	2	-9	1	1	4	2	-9	3	2	4	0	0	1	0	3	0	2	3	-9	2	1	0	0	-9	-9	0	4	4	3	0	0	4	3	4	-9	1	0	2	-9	-9	1	-9	4	4	3
Ext234	4	4	0	3	2	3	0	0	4	4	3	4	2	4	0	-9	1	0	-9	-9	1	4	4	1	1	-9	4	3	4	2	4	4	3	0	0	4	-9	4	1	0	0	3	1	-9	0	4	4	4	3
Ext236	3	2	-9	3	2	-9	1	0	3	4	4	4	2	3	-9	1	4	2	4	1	2	4	4	1	1	0	3	4	4	1	3	3	4	0	0	3	4	4	-9	0	1	3	2	2	0	3	4	4	3
Ext237	3	3	1	3	2	4	0	1	4	4	3	4	2	4	1	2	2	1	4	0	2	4	2	1	1	2	4	4	2	0	4	4	3	0	2	4	-9	4	0	0	-9	3	2	2	1	3	4	4	3
Ext238	2	2	1	3	2	4	1	1	4	3	2	3	2	3	1	1	2	0	4	1	-9	3	-9	2	1	2	3	4	3	0	4	4	4	0	0	3	4	4	1	1	0	3	-9	2	0	4	4	4	3
Ext239	3	4	0	3	2	-9	1	0	-9	-9	4	3	1	4	1	0	2	1	4	0	2	4	3	1	1	0	-9	3	4	0	4	4	3	0	0	3	4	4	1	0	0	2	2	-9	1	3	4	4	3
Ext240	2	3	1	3	2	3	0	2	4	3	3	3	2	4	0	0	1	0	4	0	2	4	3	1	1	2	3	4	-9	0	4	4	3	1	-9	-9	4	4	2	-9	0	1	3	1	2	4	3	4	2
Ext241	0	4	0	4	1	4	0	2	4	4	4	4	1	4	0	0	1	2	4	0	1	4	4	1	1	0	4	4	4	0	4	4	4	0	0	4	4	4	4	0	0	0	4	1	0	4	4	4	3
Ext242	0	4	0	4	1	4	0	0	4	4	4	4	1	4	0	0	1	0	-9	0	-9	4	4	1	0	0	4	4	4	0	4	4	4	0	0	4	4	-9	0	-9	0	0	4	2	0	4	4	4	3
Ext243	0	4	0	4	1	4	0	-9	4	4	4	4	1	4	0	0	1	0	4	0	1	4	4	1	0	0	4	3	4	-9	4	4	4	0	0	4	4	2	2	0	0	0	4	1	0	4	4	4	3
Ext244	0	4	0	4	1	4	0	0	4	4	4	4	1	4	0	0	1	0	3	0	1	4	4	1	0	0	4	4	4	1	4	4	4	0	0	4	4	4	-9	2	0	0	4	2	0	4	4	4	3
Ext245	0	4	0	4	1	4	0	0	4	4	4	4	1	4	0	0	1	2	4	0	1	4	4	1	1	0	4	4	4	-9	4	4	4	0	0	4	4	3	-9	0	0	0	4	2	0	4	4	4	3
Ext246	0	4	0	4	1	4	0	2	4	4	4	4	1	4	0	0	1	2	4	0	2	4	4	1	0	0	4	4	4	2	4	4	4	0	0	4	4	4	2	0	0	0	4	2	0	4	4	4	3
Ext247	3	3	1	3	2	3	0	0	4	-9	3	4	2	4	-9	2	1	0	4	1	2	4	4	1	1	2	3	3	4	-9	4	4	4	0	0	4	4	4	0	1	-9	2	3	2	0	3	4	4	1
Ext248	0	4	0	4	1	4	0	0	4	4	4	4	1	4	0	0	1	0	4	0	1	4	4	1	0	0	4	4	4	1	4	4	4	0	0	4	4	4	4	0	0	0	4	2	0	4	4	4	3
Ext249	2	4	0	3	2	4	0	1	4	4	-9	4	3	4	0	1	2	0	4	1	2	4	4	1	-9	2	4	4	4	0	3	3	3	0	1	4	4	4	1	0	-9	2	2	-9	-9	4	4	4	3
Ext25	1	4	0	4	1	3	1	1	4	4	4	3	1	2	1	1	2	1	3	0	1	3	3	1	1	0	4	3	4	0	-9	4	3	0	1	3	3	4	2	-9	0	2	3	2	1	4	4	3	3
Ext250	0	4	0	4	1	4	0	-9	4	4	4	4	1	4	0	0	1	0	-9	0	1	4	4	1	0	0	4	-9	4	1	4	4	4	0	0	4	4	-9	-9	0	0	0	4	1	0	4	4	4	3
Ext252	2	4	0	3	1	3	0	-9	4	-9	4	4	2	4	0	0	1	0	-9	0	1	3	3	1	1	0	4	3	4	0	4	4	3	0	1	4	-9	4	1	0	0	2	2	2	0	4	4	4	3
Ext26	1	4	0	4	1	4	1	0	4	2	3	4	2	4	2	-9	2	0	-9	1	2	3	3	1	1	0	3	4	-9	1	3	-9	3	0	1	4	3	4	0	0	-9	1	3	2	0	3	4	4	3
Ext27	3	2	-9	3	2	2	1	0	3	4	4	4	2	3	-9	1	4	2	3	1	2	4	4	1	1	0	-9	4	4	-9	3	3	4	0	0	3	-9	4	2	0	1	-9	2	2	0	3	4	4	3
Ext28	1	4	0	4	1	4	1	0	4	2	3	4	2	-9	-9	-9	2	0	3	1	2	3	3	1	1	0	-9	4	-9	1	3	-9	3	0	1	4	3	4	0	0	1	1	3	2	0	3	4	4	3
Ext3	0	4	0	4	1	4	0	2	4	4	4	4	1	2	0	0	1	0	4	0	1	4	4	1	0	0	4	4	4	-9	-9	4	4	0	0	4	4	3	0	2	0	0	4	2	0	4	4	4	3
Ext32	3	4	0	3	2	3	0	0	-9	3	3	3	1	-9	0	1	1	0	3	0	2	4	4	1	1	0	3	3	2	0	4	4	3	0	1	-9	4	4	-9	0	1	2	2	1	-9	-9	3	4	2
Ext33	0	4	0	4	1	4	0	0	4	4	4	4	1	4	0	0	1	2	3	0	3	4	4	1	0	0	4	4	4	0	4	4	4	0	0	4	3	3	-9	0	0	0	4	2	0	4	4	4	3
Ext39	2	4	0	3	2	3	1	1	3	3	3	4	2	-9	0	0	2	1	3	0	2	3	3	1	1	0	1	2	3	1	4	4	-9	0	-9	4	-9	3	0	0	1	2	3	1	1	3	4	4	2
Ext4	0	4	0	4	1	4	0	2	4	4	4	4	1	4	-9	0	1	0	4	0	1	4	4	1	0	0	4	4	4	0	4	4	4	0	0	4	4	3	2	0	0	0	4	2	0	4	4	4	3
Ext40	0	4	0	4	1	4	0	0	4	4	4	4	1	-9	0	0	1	2	3	0	3	4	4	1	0	0	4	4	4	0	4	4	4	0	0	4	3	3	-9	0	0	0	4	2	0	4	4	4	3
Ext41	4	3	-9	3	2	2	0	2	4	4	3	4	2	4	-9	-9	1	0	3	0	2	4	4	1	0	2	4	4	3	1	4	4	4	0	0	4	3	4	0	0	1	-9	3	2	0	4	4	4	1
Ext42	0	4	0	4	1	4	0	0	4	4	4	4	1	4	0	0	1	0	3	0	-9	4	4	1	0	0	4	4	4	0	4	4	4	0	0	4	3	3	0	2	0	0	4	2	0	4	4	4	3
Ext43	3	2	-9	3	2	-9	0	1	4	3	3	3	2	3	0	0	1	0	3	0	2	3	3	2	1	0	-9	3	4	1	3	3	3	0	2	4	3	3	0	-9	0	2	2	2	1	-9	4	4	3
Ext44	0	4	0	4	1	4	0	2	4	4	4	4	1	-9	0	0	1	0	3	0	1	4	4	1	0	0	4	4	4	-9	-9	4	4	0	0	4	3	3	0	-9	0	0	4	2	0	4	4	4	3
Ext45	0	4	0	4	1	4	0	0	4	4	4	4	1	4	0	0	1	0	3	0	3	4	4	1	0	0	4	4	4	0	4	4	4	0	0	4	3	4	0	0	0	0	4	2	0	4	4	4	3
Ext46	0	4	0	4	1	4	0	0	4	4	4	4	1	-9	0	0	1	0	3	0	3	4	4	1	0	0	4	4	4	0	4	4	4	0	0	4	3	4	0	0	0	0	4	2	0	4	4	4	3
Ext47	0	4	0	4	1	4	0	2	4	4	4	4	1	4	-9	0	1	2	3	0	2	4	4	1	0	0	4	4	4	2	4	4	4	0	0	4	-9	4	2	0	-9	0	4	2	0	4	4	4	3
Ext48	0	4	0	4	1	4	0	0	4	4	4	4	1	4	-9	0	1	0	3	0	-9	4	4	1	0	0	4	4	4	0	4	4	4	0	0	4	3	-9	0	-9	0	0	4	2	0	4	4	4	3
Ext49	-9	4	0	3	1	3	1	1	4	4	3	4	2	-9	1	0	2	1	3	0	1	4	4	1	0	2	3	4	4	1	3	3	4	0	0	4	3	-9	1	0	0	2	3	2	0	4	4	4	2
Ext5	1	3	0	3	1	2	0	0	4	4	4	4	2	4	-9	1	-9	1	4	1	2	3	3	1	1	0	2	4	3	0	3	-9	-9	0	1	4	4	4	1	0	1	1	3	2	1	3	4	4	3
Ext52	0	4	0	4	1	4	0	2	4	4	4	4	1	4	0	0	1	2	4	0	2	4	4	1	0	0	4	4	4	-9	4	4	4	0	0	4	4	4	2	0	0	0	4	2	0	4	4	4	3
Ext54	0	4	0	4	1	4	0	0	4	4	4	4	1	-9	0	0	1	2	3	0	1	4	4	1	0	0	4	4	-9	-9	4	4	4	0	0	4	3	3	-9	0	0	0	4	2	0	4	4	4	3
Ext55	0	4	0	4	1	4	0	0	4	4	4	4	1	4	-9	0	1	0	4	0	1	4	4	1	1	0	4	4	4	0	4	4	4	0	0	4	4	0	0	0	0	0	4	2	0	4	4	4	3
Ext56	-9	4	0	4	1	3	0	1	4	4	4	4	1	4	-9	-9	1	0	-9	-9	2	4	4	1	1	0	-9	4	4	0	4	4	-9	0	1	4	4	3	1	0	0	1	-9	2	0	-9	4	4	3
Ext57	0	4	0	4	1	4	0	0	4	4	4	4	1	4	0	0	1	0	-9	0	1	4	4	1	0	0	4	4	4	-9	4	4	4	0	0	4	4	3	0	2	0	0	4	2	0	4	4	4	3
Ext59	2	4	0	3	2	4	0	1	4	4	1	4	3	4	0	1	2	0	3	1	2	4	4	1	1	2	4	4	-9	0	3	3	3	0	1	4	3	4	1	0	-9	2	2	2	-9	4	4	4	3
Ext6	0	4	0	3	1	4	0	2	4	4	4	4	1	4	0	0	1	0	3	0	3	4	4	1	1	0	4	3	4	-9	4	4	4	0	0	4	3	-9	-9	0	0	0	4	2	0	4	4	4	3
Ext60	0	4	0	4	1	4	0	0	4	4	4	4	2	-9	0	0	1	-9	3	0	1	4	-9	1	1	0	4	4	-9	0	4	4	4	0	0	4	3	4	-9	0	0	2	2	2	0	4	4	4	3
Ext61	0	4	0	4	1	4	0	0	4	4	4	4	1	4	-9	0	1	0	3	0	2	4	4	1	0	0	4	4	4	-9	4	4	4	0	0	4	3	3	0	0	-9	0	4	2	0	4	4	4	3
Ext62	0	4	0	4	1	4	0	0	4	4	4	4	1	4	0	0	1	0	-9	0	1	4	4	1	0	0	4	4	4	-9	4	4	4	0	0	4	4	3	0	2	0	0	4	2	0	4	4	4	3
Ext64	3	4	0	4	1	-9	1	0	4	4	3	4	2	3	0	-9	1	0	3	1	2	4	3	2	1	2	3	4	4	0	3	3	3	0	0	4	3	4	2	0	0	1	3	2	1	3	4	4	2
Ext65	2	4	0	4	1	4	1	0	4	-9	3	4	2	4	2	-9	2	0	4	1	2	3	3	1	-9	0	3	4	-9	1	-9	-9	3	0	-9	4	4	4	0	0	-9	1	3	2	0	3	4	4	3
Ext67	0	4	0	4	1	4	0	2	4	4	4	4	1	2	-9	0	1	0	3	0	1	4	4	1	0	0	4	4	4	-9	-9	4	4	0	0	4	3	3	0	-9	0	0	4	2	0	4	4	4	3
Ext68	0	4	0	4	1	4	0	0	4	4	4	4	1	4	0	0	1	-9	-9	0	3	4	4	1	0	0	4	4	4	0	4	4	4	0	0	4	-9	3	-9	0	0	0	4	2	0	4	4	4	3
Ext7	4	4	0	4	1	0	0	0	4	-9	4	4	2	4	0	2	1	0	3	1	-9	3	3	1	1	0	-9	4	4	1	3	3	4	0	0	4	3	4	0	0	0	4	1	2	0	4	4	4	1
Ext71	0	4	0	4	1	4	0	0	4	4	4	4	1	4	0	0	1	0	3	0	1	4	-9	1	1	0	4	4	4	0	4	4	4	0	0	4	3	0	0	0	0	0	4	2	0	4	4	4	3
Ext72	1	4	0	3	1	3	1	1	4	4	3	4	2	-9	1	0	2	1	3	0	1	4	4	1	0	2	3	4	4	1	-9	3	4	0	0	4	3	-9	1	0	0	2	-9	2	0	4	4	4	2
Ext73	0	4	0	4	1	4	0	0	4	4	4	4	1	4	0	0	1	2	-9	0	1	4	4	1	1	0	4	4	4	1	4	4	4	0	0	4	4	3	-9	0	0	0	4	2	0	4	4	4	3
Ext74	0	4	0	4	1	4	0	0	4	4	4	4	1	-9	0	0	1	2	3	0	3	4	-9	1	0	0	4	4	-9	0	4	4	4	0	0	4	3	3	-9	0	0	0	4	2	0	-9	4	4	3
Ext77	-9	-9	-9	3	2	2	0	1	4	4	3	4	2	4	1	2	1	0	-9	0	2	4	4	1	1	0	4	3	3	1	4	4	4	0	0	4	-9	4	1	0	1	2	-9	2	0	3	4	4	2
Ext78	3	4	0	3	2	-9	1	0	-9	-9	4	3	1	4	-9	0	2	1	4	0	2	4	3	1	1	0	2	3	4	0	4	4	3	0	0	3	4	4	1	0	0	2	2	-9	1	3	4	4	3
Ext79	3	4	0	3	2	-9	1	0	-9	-9	4	3	1	4	1	0	2	-9	3	0	2	4	3	1	1	0	-9	3	4	0	4	4	3	0	0	3	3	4	1	0	0	2	2	2	1	3	4	4	3
Ext8	0	4	0	4	1	4	0	2	4	4	4	4	1	4	-9	0	1	0	4	0	1	4	4	1	0	0	4	4	4	0	4	4	4	0	0	4	4	3	-9	0	0	0	4	2	0	4	4	4	3
Ext80	-9	4	0	3	1	3	0	2	4	4	3	4	2	4	0	-9	1	0	3	1	1	3	3	1	1	0	3	4	4	-9	-9	3	4	0	0	4	3	2	2	0	1	2	-9	2	0	4	4	4	3
Ext87	-9	2	1	3	2	3	1	0	3	3	4	4	2	3	0	1	2	1	3	0	2	3	3	2	1	0	-9	4	2	0	4	4	3	0	1	4	3	3	1	0	-9	1	3	2	1	3	4	4	3
Ext88	1	4	0	4	1	-9	0	1	4	4	4	4	1	4	0	0	1	0	3	0	2	4	4	1	1	0	1	4	4	1	4	4	3	0	0	4	3	4	1	0	0	2	2	2	0	4	4	4	2
Ext9	4	4	0	4	1	3	0	0	4	4	3	4	2	4	1	1	3	1	3	0	-9	4	4	1	1	3	4	3	3	1	4	4	3	0	0	4	3	4	1	0	-9	4	1	2	0	3	4	4	1
Ext91	3	3	1	3	2	3	0	0	4	3	3	4	-9	4	0	-9	1	0	4	1	2	4	4	1	1	2	3	3	4	-9	4	4	4	0	0	4	4	4	0	-9	2	-9	3	2	0	3	4	4	1
Ext92	3	-9	-9	3	2	2	0	1	4	4	3	4	2	-9	1	-9	1	0	3	0	2	4	4	1	1	0	4	3	3	1	4	4	4	0	0	4	3	4	1	0	1	2	3	2	0	3	4	4	2
[truncated: 4,701 more columns]
